# Supplementary material for: Does Bullying Occur behind Closed Doors? Agreement of Bullying Reports between Parents and Children and Its Differential Associations with Child Outcomes
Source: Children (Basel). 2022 Sep 22;9(10):1440. doi: 10.3390/children9101440 (PMC9600041; doi:10.3390/children9101440)
Supplement: Supplementary file 1 [file children-09-01440-s001.zip]

Archive with 1 entries (1 files):
- children-1899469-supplementary.pdf
